# Supplementary material for: Strategies for the Management of Spike Protein-Related Pathology
Source: Microorganisms. 2023 May 17;11(5):1308. doi: 10.3390/microorganisms11051308 (PMC10222799; doi:10.3390/microorganisms11051308)
Supplement: Supplementary file 1 [file microorganisms-11-01308-s001.zip]

Archive with 1 entries (1 files):
- microorganisms-2316768-supplementary.pdf
